# Supplementary material for: Deep Learning-Based Multi-Omics Data Integration Reveals Two Prognostic Subtypes in High-Risk Neuroblastoma
Source: Front Genet. 2018 Oct 18;9:477. doi: 10.3389/fgene.2018.00477 (PMC6201709; doi:10.3389/fgene.2018.00477)
Supplement: Supplementary Table S4 — Scores of different cluster numbers. [file Table_4.XLSX]

## Sheet: Sheet1
Numbers	Overall Survival			Event Free Survival			Average Silhouette index index	Calinski–Harabasz criterion
	c-index	upper	lower	c-index	upper	lower
2	0.725836	0.645779	0.805892	0.732764	0.657598	0.807929	0.09	21.03
3	0.634071	0.564153	0.703989	0.660317	0.595131	0.725503	0.064	15.13
4	0.624779	0.56096	0.688598	0.64942	0.588237	0.710604	0.059	12.67
5	0.55074	0.487192	0.614289	0.555018	0.493065	0.61697	0.056	10.57
6	0.501344	0.440081	0.562607	0.516047	0.454502	0.577593	0.036	9.97
