# Supplementary material for: Deep Learning-Based Multi-Omics Data Integration Reveals Two Prognostic Subtypes in High-Risk Neuroblastoma
Source: Front Genet. 2018 Oct 18;9:477. doi: 10.3389/fgene.2018.00477 (PMC6201709; doi:10.3389/fgene.2018.00477)
Supplement: Supplementary Table S5 — Percentages of genes among different thresholds based on expression. [file Table_5.XLSX]

## Sheet: Sheet1
	0.01	0.05	0.1	0.5	1
FPKM.SEQC_NB001	0.97654	0.867484	0.782662	0.579978	0.493219
FPKM.SEQC_NB002	0.975286	0.856189	0.766136	0.552621	0.464264
FPKM.SEQC_NB003	0.990148	0.924306	0.855382	0.632475	0.532131
FPKM.SEQC_NB004	0.970497	0.847001	0.761	0.559641	0.476983
FPKM.SEQC_NB005	0.974104	0.85652	0.770521	0.565238	0.477318
FPKM.SEQC_NB007	0.971267	0.852089	0.763001	0.556267	0.470171
FPKM.SEQC_NB008	0.967608	0.840132	0.751687	0.54281	0.454255
FPKM.SEQC_NB009	0.971893	0.851712	0.76111	0.555639	0.469632
FPKM.SEQC_NB010	0.968382	0.838373	0.748734	0.545025	0.45829
FPKM.SEQC_NB013	0.970799	0.848816	0.762398	0.563472	0.476906
FPKM.SEQC_NB015	0.975779	0.859762	0.773057	0.56225	0.471176
FPKM.SEQC_NB080	0.971816	0.853553	0.765759	0.563902	0.475224
FPKM.SEQC_NB081	0.964964	0.831626	0.741599	0.545246	0.466182
FPKM.SEQC_NB082	0.973261	0.860435	0.773188	0.565543	0.473297
FPKM.SEQC_NB083	0.970172	0.847385	0.756018	0.545448	0.456615
FPKM.SEQC_NB087	0.976436	0.865149	0.780781	0.571954	0.484988
FPKM.SEQC_NB090	0.969483	0.84201	0.750928	0.535939	0.449252
FPKM.SEQC_NB091	0.973565	0.862474	0.773108	0.566266	0.479969
FPKM.SEQC_NB092	0.972333	0.853908	0.768205	0.568406	0.482219
FPKM.SEQC_NB094	0.975254	0.864907	0.779089	0.575262	0.484408
FPKM.SEQC_NB113	0.973552	0.854612	0.768263	0.564846	0.477073
FPKM.SEQC_NB136	0.972817	0.854559	0.765561	0.559738	0.471349
FPKM.SEQC_NB137	0.97145	0.846523	0.754983	0.547716	0.463449
FPKM.SEQC_NB138	0.971941	0.851178	0.76102	0.551355	0.464225
FPKM.SEQC_NB140	0.972462	0.85067	0.762805	0.558803	0.471122
FPKM.SEQC_NB143	0.968062	0.843961	0.754331	0.543097	0.454661
FPKM.SEQC_NB144	0.976818	0.874677	0.785737	0.574199	0.485684
FPKM.SEQC_NB169	0.976892	0.871372	0.784006	0.563648	0.475469
FPKM.SEQC_NB315	0.970462	0.851541	0.76432	0.563712	0.480559
FPKM.SEQC_NB194	0.977454	0.871295	0.783464	0.568309	0.477193
FPKM.SEQC_NB195	0.976888	0.865824	0.778377	0.566797	0.482569
FPKM.SEQC_NB196	0.97922	0.874453	0.790089	0.579989	0.488686
FPKM.SEQC_NB197	0.978512	0.869806	0.784606	0.571429	0.484646
FPKM.SEQC_NB198	0.976571	0.866796	0.783165	0.579635	0.494026
FPKM.SEQC_NB236	0.970985	0.851498	0.766932	0.566049	0.47966
FPKM.SEQC_NB239	0.970908	0.849214	0.765317	0.57071	0.483764
FPKM.SEQC_NB241	0.973435	0.857975	0.768647	0.553291	0.465329
FPKM.SEQC_NB242	0.97071	0.846347	0.759548	0.554997	0.468715
FPKM.SEQC_NB243	0.975599	0.866795	0.78261	0.573657	0.483254
FPKM.SEQC_NB244	0.970788	0.852434	0.764729	0.557478	0.467215
FPKM.SEQC_NB245	0.974652	0.864549	0.777571	0.576115	0.492112
FPKM.SEQC_NB246	0.97582	0.861933	0.773133	0.562247	0.475855
FPKM.SEQC_NB247	0.982521	0.891579	0.808446	0.583474	0.492926
FPKM.SEQC_NB248	0.969544	0.848377	0.756524	0.55181	0.469786
FPKM.SEQC_NB249	0.983102	0.897994	0.817901	0.599789	0.502871
FPKM.SEQC_NB250	0.977806	0.873172	0.787147	0.573968	0.487654
FPKM.SEQC_NB251	0.967424	0.840324	0.750654	0.549036	0.460262
FPKM.SEQC_NB252	0.960557	0.817828	0.726081	0.524402	0.442444
FPKM.SEQC_NB254	0.963246	0.827775	0.737306	0.536611	0.451951
FPKM.SEQC_NB255	0.968671	0.843499	0.757487	0.553461	0.465074
FPKM.SEQC_NB256	0.96342	0.827907	0.738412	0.538368	0.452045
FPKM.SEQC_NB257	0.963149	0.833511	0.745898	0.54733	0.462947
FPKM.SEQC_NB258	0.959474	0.818888	0.729138	0.529732	0.45312
FPKM.SEQC_NB259	0.970865	0.847698	0.757862	0.549722	0.466316
FPKM.SEQC_NB260	0.974738	0.858539	0.770103	0.56476	0.479719
FPKM.SEQC_NB261	0.97495	0.860128	0.776816	0.566781	0.477085
FPKM.SEQC_NB262	0.971452	0.844386	0.753144	0.543344	0.456133
FPKM.SEQC_NB263	0.97379	0.864873	0.778532	0.568922	0.480159
FPKM.SEQC_NB264	0.974895	0.860982	0.768942	0.568175	0.480983
FPKM.SEQC_NB265	0.974095	0.859646	0.774196	0.566885	0.479708
FPKM.SEQC_NB266	0.972193	0.857	0.773432	0.566254	0.473676
FPKM.SEQC_NB267	0.966726	0.836204	0.74827	0.542145	0.457928
FPKM.SEQC_NB268	0.970415	0.8485	0.762711	0.560292	0.475225
FPKM.SEQC_NB269	0.971469	0.849499	0.760833	0.562928	0.476742
FPKM.SEQC_NB270	0.969955	0.849359	0.76244	0.557271	0.470163
FPKM.SEQC_NB271	0.972615	0.854629	0.767339	0.562584	0.479126
FPKM.SEQC_NB272	0.973349	0.854403	0.761774	0.549047	0.46426
FPKM.SEQC_NB313	0.973664	0.855427	0.766106	0.562488	0.477734
FPKM.SEQC_NB314	0.966852	0.832027	0.74262	0.539081	0.458281
FPKM.SEQC_NB316	0.967958	0.84412	0.758979	0.557746	0.471831
FPKM.SEQC_NB319	0.967715	0.840078	0.751146	0.551124	0.469861
FPKM.SEQC_NB320	0.969284	0.841683	0.75522	0.551612	0.465731
FPKM.SEQC_NB321	0.965525	0.832719	0.741652	0.541775	0.457249
FPKM.SEQC_NB322	0.967238	0.839128	0.746272	0.543081	0.456956
FPKM.SEQC_NB326	0.965046	0.828447	0.740647	0.537864	0.45028
FPKM.SEQC_NB327	0.964602	0.834489	0.74764	0.550236	0.469608
FPKM.SEQC_NB328	0.9656	0.832398	0.734275	0.528697	0.446344
FPKM.SEQC_NB331	0.956486	0.807746	0.715431	0.51861	0.4373
FPKM.SEQC_NB332	0.958069	0.803355	0.70678	0.506224	0.428829
FPKM.SEQC_NB333	0.958485	0.808966	0.710569	0.503967	0.425558
FPKM.SEQC_NB335	0.965285	0.827403	0.734903	0.532003	0.44876
FPKM.SEQC_NB336	0.959416	0.815661	0.724235	0.519344	0.438622
FPKM.SEQC_NB337	0.963129	0.822689	0.721772	0.508404	0.424189
FPKM.SEQC_NB338	0.956354	0.7981	0.697892	0.484523	0.40406
FPKM.SEQC_NB339	0.971185	0.850331	0.757487	0.541595	0.453468
FPKM.SEQC_NB341	0.979331	0.883971	0.799957	0.580473	0.488979
FPKM.SEQC_NB351	0.973145	0.851912	0.760223	0.545605	0.456126
FPKM.SEQC_NB352	0.972708	0.849657	0.761441	0.547151	0.455072
FPKM.SEQC_NB359	0.971238	0.849669	0.760851	0.557333	0.472713
FPKM.SEQC_NB360	0.973818	0.858705	0.771027	0.563927	0.472161
FPKM.SEQC_NB362	0.967033	0.844149	0.760246	0.560547	0.473995
FPKM.SEQC_NB369	0.966092	0.837407	0.74979	0.547772	0.461517
FPKM.SEQC_NB371	0.966187	0.830035	0.73833	0.539454	0.457193
FPKM.SEQC_NB372	0.970011	0.846615	0.757608	0.548312	0.462745
FPKM.SEQC_NB373	0.970666	0.841403	0.747512	0.537702	0.450073
FPKM.SEQC_NB374	0.961197	0.820347	0.727597	0.525816	0.448172
FPKM.SEQC_NB375	0.966219	0.836781	0.746512	0.537877	0.454865
FPKM.SEQC_NB376	0.968468	0.839658	0.743322	0.532891	0.43815
FPKM.SEQC_NB377	0.965832	0.831121	0.735256	0.517301	0.422815
FPKM.SEQC_NB378	0.96454	0.825095	0.731558	0.527672	0.444544
FPKM.SEQC_NB379	0.963036	0.823112	0.733472	0.531879	0.448539
FPKM.SEQC_NB381	0.961208	0.818252	0.728225	0.532455	0.454679
FPKM.SEQC_NB383	0.970423	0.841452	0.753353	0.550255	0.466094
FPKM.SEQC_NB384	0.972421	0.853575	0.765199	0.560218	0.474048
FPKM.SEQC_NB385	0.975213	0.862788	0.776708	0.568323	0.484579
FPKM.SEQC_NB386	0.973162	0.85044	0.762399	0.555575	0.471368
FPKM.SEQC_NB388	0.963748	0.827803	0.735638	0.535717	0.451331
FPKM.SEQC_NB389	0.975787	0.866132	0.781104	0.571396	0.485201
FPKM.SEQC_NB390	0.955776	0.805804	0.711814	0.511365	0.433477
FPKM.SEQC_NB391	0.976052	0.867055	0.780704	0.57501	0.484463
FPKM.SEQC_NB392	0.973016	0.857132	0.773118	0.568699	0.4771
FPKM.SEQC_NB393	0.978842	0.881414	0.798749	0.585056	0.492795
FPKM.SEQC_NB394	0.979127	0.875839	0.793738	0.581318	0.491772
FPKM.SEQC_NB396	0.969961	0.843724	0.755477	0.558981	0.478217
FPKM.SEQC_NB399	0.972421	0.845604	0.753593	0.534685	0.442714
FPKM.SEQC_NB400	0.978465	0.876659	0.789483	0.579109	0.488428
FPKM.SEQC_NB401	0.967833	0.847374	0.754884	0.544462	0.456727
FPKM.SEQC_NB402	0.975461	0.854551	0.759251	0.547721	0.461995
FPKM.SEQC_NB403	0.962884	0.826209	0.738211	0.543048	0.460945
FPKM.SEQC_NB404	0.97138	0.843478	0.755369	0.552452	0.474064
FPKM.SEQC_NB405	0.967105	0.83412	0.743981	0.538768	0.454521
FPKM.SEQC_NB406	0.973371	0.856873	0.769963	0.567375	0.48157
FPKM.SEQC_NB407	0.975597	0.869197	0.788619	0.580846	0.490484
FPKM.SEQC_NB408	0.972426	0.852693	0.767317	0.566078	0.479301
FPKM.SEQC_NB409	0.975025	0.865874	0.781308	0.567205	0.478832
FPKM.SEQC_NB410	0.979432	0.879363	0.793379	0.581895	0.489356
FPKM.SEQC_NB411	0.976272	0.869374	0.784678	0.578365	0.493137
FPKM.SEQC_NB412	0.971534	0.84688	0.757223	0.548484	0.462199
FPKM.SEQC_NB413	0.9767	0.870181	0.781762	0.561969	0.47245
FPKM.SEQC_NB414	0.973345	0.858108	0.770057	0.561302	0.475795
FPKM.SEQC_NB415	0.977507	0.864852	0.772963	0.556816	0.469959
FPKM.SEQC_NB418	0.981717	0.884303	0.801199	0.57742	0.478682
FPKM.SEQC_NB422	0.97661	0.866939	0.777604	0.563407	0.471482
FPKM.SEQC_NB424	0.969642	0.843963	0.756059	0.552054	0.4684
FPKM.SEQC_NB426	0.977266	0.866845	0.780514	0.572484	0.481121
FPKM.SEQC_NB428	0.977879	0.868834	0.783914	0.57592	0.488698
FPKM.SEQC_NB430	0.973654	0.857539	0.769362	0.558372	0.463904
FPKM.SEQC_NB431	0.980426	0.874754	0.787171	0.570256	0.476953
FPKM.SEQC_NB432	0.974845	0.857137	0.769076	0.554706	0.458271
FPKM.SEQC_NB436	0.968939	0.843116	0.750235	0.531494	0.443169
FPKM.SEQC_NB437	0.968215	0.830221	0.738056	0.532213	0.448724
FPKM.SEQC_NB438	0.969201	0.839666	0.746821	0.532794	0.449085
FPKM.SEQC_NB439	0.967813	0.839995	0.749012	0.549268	0.468084
FPKM.SEQC_NB440	0.970132	0.848417	0.76167	0.55639	0.46393
FPKM.SEQC_NB442	0.96526	0.833531	0.743178	0.535963	0.446685
FPKM.SEQC_NB443	0.966887	0.826155	0.733148	0.522451	0.436463
FPKM.SEQC_NB444	0.971331	0.85323	0.765717	0.55668	0.470748
FPKM.SEQC_NB445	0.972471	0.851607	0.765331	0.561127	0.479453
FPKM.SEQC_NB446	0.977317	0.86161	0.771064	0.558039	0.464348
FPKM.SEQC_NB447	0.976392	0.858314	0.761747	0.545957	0.453166
FPKM.SEQC_NB448	0.972485	0.854894	0.76791	0.55493	0.463188
FPKM.SEQC_NB449	0.966453	0.828559	0.732459	0.522053	0.440097
FPKM.SEQC_NB454	0.970952	0.847039	0.757009	0.551087	0.464768
FPKM.SEQC_NB456	0.964174	0.828383	0.738126	0.530182	0.447745
FPKM.SEQC_NB457	0.962409	0.825804	0.73518	0.527685	0.439782
FPKM.SEQC_NB458	0.976659	0.866462	0.775888	0.554565	0.464266
FPKM.SEQC_NB459	0.969739	0.845768	0.756103	0.556767	0.471941
FPKM.SEQC_NB460	0.970178	0.846165	0.757131	0.552811	0.467022
FPKM.SEQC_NB461	0.981712	0.874506	0.788109	0.572944	0.485569
FPKM.SEQC_NB464	0.977783	0.868572	0.781188	0.56446	0.473227
FPKM.SEQC_NB465	0.960947	0.820795	0.731705	0.53303	0.453144
FPKM.SEQC_NB466	0.974071	0.864649	0.78372	0.570366	0.476906
FPKM.SEQC_NB467	0.971964	0.853982	0.766198	0.551928	0.463099
FPKM.SEQC_NB469	0.982072	0.888583	0.808077	0.595131	0.498736
FPKM.SEQC_NB475	0.976557	0.880137	0.80175	0.580094	0.478226
FPKM.SEQC_NB478	0.97457	0.858781	0.772187	0.559263	0.472362
FPKM.SEQC_NB480	0.975939	0.865645	0.778989	0.569584	0.477124
FPKM.SEQC_NB481	0.976815	0.872784	0.786403	0.565328	0.465261
FPKM.SEQC_NB484	0.980459	0.887371	0.809816	0.594405	0.49708
FPKM.SEQC_NB485	0.978179	0.886424	0.808447	0.596516	0.502958
FPKM.SEQC_NB486	0.97615	0.858518	0.769369	0.562157	0.470385
FPKM.SEQC_NB487	0.979643	0.87812	0.790106	0.571792	0.481084
FPKM.SEQC_NB489	0.97726	0.870666	0.78311	0.572652	0.483151
FPKM.SEQC_NB490	0.978252	0.87427	0.790178	0.573391	0.486165
FPKM.SEQC_NB491	0.978294	0.871269	0.78672	0.572157	0.481814
FPKM.SEQC_NB492	0.978772	0.876803	0.790242	0.580119	0.490374
